# Supplementary material for: mRNA-1273 is placenta-permeable and immunogenic in the fetus
Source: Mol Ther Nucleic Acids. 2025 Feb 17;36(1):102489. doi: 10.1016/j.omtn.2025.102489 (PMC11919431; doi:10.1016/j.omtn.2025.102489)
Supplement: Data S1. Tables S1–S4 [file mmc2.xlsx]

## Sheet: Table S1
	Table S1. Spike mRNA levels in offspring's blood, placenta, liver, trunk soft tissue and spleen after maternal vaccination with 4.0 μg mRNA-1273
	1 hr after maternal vaccination					4 hr after maternal vaccination					6 hr after maternal vaccination					1 day after maternal vaccination					1 wk after maternal vaccination			2 wk after maternal vaccination			3 wk after maternal vaccination			4 wk after maternal vaccination
	Case No.	Blood	Placenta	Liver	Soft tissue	Case No.	Blood	Placenta	Liver	Soft tissue	Case No.	Blood	Placenta	Liver	Soft tissue	Case No.	Blood	placenta	Liver	Spleen	Case No.	Liver	Spleen	Case No.	Liver	Spleen	Case No.	Liver	Spleen	Case No.	Liver	Spleen
	Dam 235 (1 hr)	9.121		8.459	ND	Dam 236	4.472		9.822	ND	Dam 234	< 0.188		35.54	ND	Dam 225	(−)		ND	ND	Dam 260	7.824	10.833	Dam 262	ND	ND	Dam 262	ND	ND	Dam 262	0.945	18.567
	Fetus 235-1 (1 hr)	0.252*	0.081	2.651	(−)	Fetus 236-1	0.293*	0.084	3.656	(−)	Fetus 234-1	(−)*	0.697	2.086	0.033	Fetus 225-1	(−)	ND	9.761	13.083	Pup 260-1	2.839	2.599	Pup 262-1	1.893	0.499	Pup 262-5	0.292	18.565	Pup 262-9	0.623	1.107
	Fetus 235-2 (1 hr)		1.094	3.849	0.033	Fetus 236-2		0.209	53.171	(−)	Fetus 234-2		0.365	1.383	0.15	Fetus 225-2	(−)	ND	13.287	13.456	Pup 260-2	9.21	1.45	Pup 262-2	13.881	3.437	Pup 262-6	0.624	0.251	Pup 262-10	0.319	0.426
	Fetus 235-3 (1 hr)		0.045	9.562	(−)	Fetus 236-3		0.127	18.579	0.042	Fetus 234-3		0.251	2.872	0.054	Fetus 225-3	(−)	ND	14.104	10.974	Pup 260-3	7.852	0.624	Pup 262-3	(−)	0.284	Pup 262-7	1.971	0.388	Pup 262-11	< 0.188	0.114
	Fetus 235-4 (1 hr)		0.06	74.877	0.274	Fetus 236-4		0.334	24.58	0.032	Fetus 234-4		0.119	4.543	0.026	Fetus 225-4	(−)	ND	10.809	13.43	Pup 260-4	1.167	1.843	Pup 262-4	0.294	0.142	Pup 262-8	0.26	0.182
	Fetus 235-5 (1 hr)		0.715	20.154	0.078	Fetus 236-5		0.238	6.55	1.203	Fetus 234-5		< 0.021	3.196	< 0.021	Fetus 225-5	(−)	ND	18.453	9.268
	Fetus 235-6 (1 hr)	0.628*	0.269	1.863	< 0.021	Fetus 236-6	(−)*	0.435	2.703	16.185	Fetus 234-6	(−)*	0.256	3.169	(−)						Dam 225	ND	ND
	Fetus 235-7 (1 hr)		0.268	3.279	0.03	Fetus 236-7		0.772	5.877	12.056	Fetus 234-7		0.394	5.999	0.082						Pup 225-6	22.352	4.662
	Fetus 235-8 (1 hr)		(−)	5.301	2.392	Fetus 236-8		0.039	18.909	4.417	Fetus 234-8		0.282	2.396	< 0.021						Pup 225-7	2.654	4.121
	Fetus 235-9 (1 hr)		0.302	11.111	(−)	Fetus 236-9		5.222	0.829	4.24	Fetus 234-9		0.154	2.349	< 0.021						Pup 225-8	8.288	4.393
	Fetus 235-10 (1 hr)		< 0.021	13.853	0.349	Fetus 236-10		17.096	5.191	6.448	Fetus 234-10		3.135	1.68	(−)
	Fetus 235-11 (1 hr)		0.383	4.625	(−)	Fetus 236-11		2.759	9.134	0.305
	Given a small amount of whole blood collected from a fetus, whole blood from a few fetuses was pooled for mRNA extraction. *: pooled blood sample; (−): negative for spike mRNA; ND: not done
	Unit: pg/μL

## Sheet: Table S2  
	Table S2. Spike mRNA levels in offspring's blood, placenta, liver, trunk soft tissue and spleen after maternal vaccination with 0.2 μg mRNA-1273
	0.5-1 hr after maternal vaccination						4 hr after maternal vaccination						6 hr after maternal vaccination						3 day after maternal vaccination
	Case No.	Blood	Placenta	Liver	Spleen#	Soft tissue	Case No.	Blood	Placenta	Liver	Spleen#	Soft tissue	Case No.	Blood	Placenta	Liver	Spleen#	Soft tissue	Case No.	Blood	placenta	Liver	Spleen
	Dam 265 (0.5 hr / 1 hr)	0.129 / 0.097		ND		ND	Dam 265	0.113		ND		ND	Dam 265	(−)		0.941		ND	Dam 264	(−)		0.084	0.54
	Fetus 265-1 (0.5 hr)	<0.188*	0.051	0.075		ND	Fetus 265-6	<0.188*	0.082	0.053		ND	Fetus 265-9	(−)*	(−)	<0.021		(−)	Fetus 264-1	(−)	(−)	<0.021	ND
	Fetus 265-2 (0.5 hr)		(−)	0.113		ND	Fetus 265-7		0.08	0.047		ND	Fetus 265-10		0.088	(−)		ND	Fetus 264-2	(−)	0.056	0.063	ND
	Fetus 265-3 (1 hr)	<0.188*	0.088	0.061		ND	Fetus 265-8		0.093	<0.021		(−)	Fetus 265-11		<0.021	(−)		ND
	Fetus 265-4 (1 hr)		0.04	(−)		(−)
	Fetus 265-5 (1 hr)		(−)	0.113		(−)
	Dam 276	ND		ND		ND	Dam 276	ND		ND		ND	Dam 276	ND		0.501	0.259	ND
	Fetus 276-1 (0.5 hr)	ND	0.208	0.215		ND	Fetus 276-3	ND	0.147	0.079		ND	Fetus 276-5	ND	0.113	<0.063		ND
	Fetus 276-2 (0.5 hr)		0.247	0.135		ND	Fetus 276-4		0.112	<0.063		ND	Fetus 276-6		<0.063	<0.063		ND
													Fetus 276-7		(−)	<0.063		ND
	Dam 280	ND		ND		ND	Dam 280	ND		ND		ND	Dam 280	ND		0.344	0.29	ND
	Fetus 280-1 (1 hr)	ND	0.182	0.297		ND	Fetus 280-4	ND	0.098	<0.063		ND	Fetus 280-8	ND	<0.063	<0.063		ND
	Fetus 280-2 (1 hr)		0.139	0.106		ND	Fetus 280-5		<0.063	<0.063		ND	Fetus 280-9		<0.063	<0.063		ND
	Fetus 280-3 (1 hr)		0.104	0.102		ND	Fetus 280-6		0.105	<0.063		ND	Fetus 280-10		<0.063	<0.063		ND
							Fetus 280-7		(−)	<0.063		ND	Fetus 280-11		<0.063	<0.063		ND
	Dam 339 (1 hr)	ND		ND	1.663	ND	Dam 339	ND		19.212	0.588	0.254
	Fetus 339-1 (1 hr)	0.144*	2.882	0.834		(−)	Fetus 339-3	0.151*	2.979	2.368		0.231
	Fetus 339-2 (1 hr)		1.956	2.414		(−)	Fetus 339-4		0.592	0.439		(−)
	Dam 340 (1 hr)	0.18		0.365		(−)
	Fetus 340-1 (1 hr)	0.079*	0.402	0.436		(−)
	Fetus 340-2 (1 hr)		0.181	0.097		0.129
	Fetus 340-3 (1 hr)		0.384	0.277		(−)
	Given a small amount of whole blood collected from a fetus, whole blood from a few fetuses was pooled for mRNA extraction. *: pooled blood sample; (−): negative for spike mRNA; ND: not done.
	#: Spleen was not visually identifiable in GD14 murine fetuses.
	Unit: pg/μL

## Sheet: Table S3
	Table S3. Optic density of serum anti-spike IgG2a allotypes detected by anti-mouse Igh-1a/b, anti-mouse Igh-1a and anti-mouse Igh-1b after gestationally maternal vaccination of 4 µg mRNA-1273
	BALB/c (M) x BALB/c (F): maternal saline injection								C57BL/6 (M) x C57BL/6 (F): maternal saline injection								BALB/c (M) x C57BL/6 (F): maternal saline injection
		Igh-1a/b		Igh-1a		Igh-1b				Igh-1a/b		Igh-1a		Igh-1b				Igh-1a/b		Igh-1a		Igh-1b
		4 weeks	8 weeks	4 weeks	8 weeks	4 weeks	8 weeks			4 weeks	8 weeks	4 weeks	8 weeks	4 weeks	8 weeks			4 weeks	8 weeks	4 weeks	8 weeks	4 weeks	8 weeks
	277_Dam	0.072	0.09	0.085	0.066	0.104	0.061		272_Dam	0.133	0.14	0.072	0.089	0.065	0.07		273_Dam	0.083	0.088	0.06	0.082	0.062	0.06
	277_1	0.081	0.085	0.079	0.072	0.09	0.06		272_1	0.062	0.067	0.065	0.065	0.063	0.052		273_1	0.071	0.104	0.057	0.065	0.081	0.06
	277_2	0.085	0.083	0.081	0.071	0.075	0.061		272_2	0.071	0.077	0.062	0.093	0.066	0.06		273_2	0.095	0.106	0.075	0.071	0.078	0.056
	277_3	0.083	0.08	0.078	0.07	0.084	0.061		272_3	0.069	0.093	0.058	0.079	0.075	0.056		273_3	0.091	0.084	0.08	0.077	0.067	0.06
	277_4	0.086	0.079	0.068	0.077	0.073	0.1		272_4	0.062	0.093	0.073	0.079	0.061	0.061		273_4	0.069	0.095	0.085	0.063	0.064	0.06
	277_5	0.081	0.081	0.066	0.073	0.071	0.062		272_5	0.065	0.09	0.081	0.082	0.057	0.062
	277_6	0.088	0.08	0.071	0.102	0.082	0.066		272_6	0.066	0.106	0.085	0.075	0.058	0.063
									272_7	0.065	0.084	0.065	0.062	0.055	0.086
	BALB/c (M) x BALB/c (F): maternal mRNA-1273 injection								C57BL/6 (M) x C57BL/6 (F): maternal mRNA-1273 injection								BALB/c (M) x C57BL/6 (F): maternal mRNA-1273 injection
		Igh-1a/b		Igh-1a		Igh-1b				Igh-1a/b		Igh-1a		Igh-1b				Igh-1a/b		Igh-1a		Igh-1b
		4 weeks	8 weeks	4 weeks	8 weeks	4 weeks	8 weeks			4 weeks	8 weeks	4 weeks	8 weeks	4 weeks	8 weeks			4 weeks	8 weeks	4 weeks	8 weeks	4 weeks	8 weeks
	267_Dam	2.014	1.117	2.455	2.509	0.092	0.085		266_Dam	1.782	1.296	0.054	0.077	0.7	0.223		268_Dam	1.696	1.623	0.161	0.075	1.893	1.448
	267_1	1.404	0.576	1.17	0.574	0.096	0.058		266_1	0.461	0.21	0.066	0.067	0.606	0.231		268_1	0.451	0.693	0.253	0.073	0.646	0.357
	267_2	1.638	0.642	0.761	0.572	0.063	0.061		266_2	0.402	0.215	0.056	0.069	0.632	0.225		268_2	0.445	0.315	0.272	0.07	0.654	0.22
	267_3	1.611	0.634	0.999	0.536	0.076	0.062		266_3	0.472	0.213	0.065	0.071	0.631	0.236		268_3	0.45	0.31	0.06	0.063	0.782	0.244
	267_4	1.382	1.017	0.719	0.513	0.063	0.07		266_4	0.428	0.311	0.058	0.072	0.614	0.276		268_4	0.483	0.2	0.058	0.062	0.697	0.277
									266_5	0.401	0.315	0.059	0.072	0.646	0.209		268_5	0.452	0.321	0.193	0.062	0.518	0.288
									266_6	0.303	0.43	0.062	0.065	0.617	0.278		268_6	0.461	0.302	0.178	0.084	0.719	0.273
									266_7	0.452	0.333	0.06	0.076	0.646	0.263		268_7	0.444	0.324	0.228	0.064	0.505	0.285
									266_8	0.445	0.431	0.067	0.07	0.798	0.286		268_8	0.458	0.315	0.247	0.068	0.846	0.269
									266_9	0.456	0.422	0.071	0.067	0.622	0.566		268_9	0.477	0.333	0.266	0.066	0.607	0.322
																	275_Dam	1.442	1.032	0.119	0.072	0.608	0.182
																	275_1	0.617	0.317	0.183	0.068	0.573	0.23
																	275_2	0.673	0.42	0.241	0.058	0.488	0.274
																	275_3	0.689	0.566	0.229	0.072	0.59	0.299
																	275_4	0.72	0.413	0.065	0.064	0.494	0.255
																	275_5	0.831	0.425	0.067	0.07	0.507	0.289
																	275_6	0.824	0.428	0.153	0.073	0.572	0.334
																	275_7	0.908	0.434	0.135	0.069	0.497	0.299
																	275_8	0.809	0.43	0.13	0.069	0.537	0.321
																	308_Dam	1.484	1.993	0.164	0.078	0.24	0.293
																	308_1	0.573	0.23	0.115	0.085	0.368	0.124
																	308_2	0.577	0.268	0.118	0.071	0.387	0.138
																	308_3	0.56	0.261	0.097	0.1	0.381	0.215
																	308_4	0.363	0.289	0.09	0.091	0.402	0.262
																	308_5	0.519	0.287	0.082	0.091	0.366	0.24
																	308_6	0.496	0.273	0.131	0.081	0.505	0.182

## Sheet: Table S4
	Table S4. Optic density of serum anti-spike IgG2a allotypes detected by anti-mouse Igh-1a/b, anti-mouse Igh-1a and anti-mouse Igh-1b by 4 weeks postpartum after gestationally maternal vaccination of 0.2 µg mRNA-1273
	BALB/c (M) x C57BL/6 (F): maternal saline injection					BALB/c (M) x C57BL/6 (F): maternal mRNA-1273 injection
		Igh-1a/b	Igh-1a	Igh-1b			Igh-1a/b	Igh-1a	Igh-1b
	274_Dam	0.084	0.088	0.086		357_Dam	2.662	0.076	1.33
	274_1	0.085	0.09	0.091		357_1	2.22	0.099	1.502
	274_2	0.088	0.091	0.094		357_2	2.094	0.093	1.533
	274_3	0.081	0.092	0.09		357_3	2.306	0.096	1.435
	274_4	0.089	0.089	0.094		357_4	2.256	0.102	1.387
	273_5	0.073	0.09	0.096		357_5	2.282	0.091	1.385
						357_6	2.436	0.083	1.348
						357_7	2.599	0.088	1.385
						357_8	2.22	0.084	1.406
						357_9	2.359	0.084	1.499
						357_10	2.232	0.092	1.484
						358_Dam	2.477	0.067	1.275
						358_1	2.587	0.135	1.403
						358_2	2.585	0.293	1.556
						358_3	2.433	0.08	1.296
						358_4	2.533	0.115	1.458
						358_5	2.442	0.11	1.437
						358_6	2.591	0.108	1.368
						358_7	2.465	0.1	1.425
